# Supplementary material for: Novel Ionic Conducting Composite Membrane Based on Polymerizable Ionic Liquids
Source: Polymers (Basel). 2021 Oct 27;13(21):3704. doi: 10.3390/polym13213704 (PMC8588533; doi:10.3390/polym13213704)
Supplement: Supplementary file 1 [file polymers-13-03704-s001.zip]

Archive with 1 entries (1 files):
- polymers-1427444-supplementary.pdf
